# Supplementary material for: Microseismicity and lithosphere thickness at a nearly-amagmatic oceanic detachment fault system
Source: Nat Commun. 2023 Jan 26;14:430. doi: 10.1038/s41467-023-36169-w (PMC9879945; doi:10.1038/s41467-023-36169-w)
Supplement: Supplementary file 3 — Supplementary Data [file 41467_2023_36169_MOESM3_ESM.zip]

Archive with 11 entries (10 files):
- SupplementaryData/
- SupplementaryData/FocalMechanism.txt
- __MACOSX/SupplementaryData/._FocalMechanism.txt
- SupplementaryData/SMSMO_catalog.txt
- __MACOSX/SupplementaryData/._SMSMO_catalog.txt
- SupplementaryData/OBS_station.txt
- __MACOSX/SupplementaryData/._OBS_station.txt
- SupplementaryData/RVSMO_catalog.txt
- __MACOSX/SupplementaryData/._RVSMO_catalog.txt
- SupplementaryData/Swarm_Dec22_23_2016.txt
- __MACOSX/SupplementaryData/._Swarm_Dec22_23_2016.txt
