# Supplementary material for: Microseismicity and lithosphere thickness at a nearly-amagmatic oceanic detachment fault system
Source: Nat Commun. 2023 Jan 26;14:430. doi: 10.1038/s41467-023-36169-w (PMC9879945; doi:10.1038/s41467-023-36169-w)
Supplement: Supplementary file 3 — Supplementary Data [file 41467_2023_36169_MOESM3_ESM.zip › SupplementaryData/FocalMechanism.txt]

#yyyymmdd hhmmss longitude latitude depth_bsf(km) strike Dip Rake LocalMagnitude Picks
20141002	230337	64.661056	-27.957041	4.9617	296	46		-90	-0.05	9
20141003	102154	64.534403	-27.961259	2.14586	65	46		-117	0.66	10
20141003	123133	64.665873	-27.961096	3.99355	101	36		-87	0.16	10
20141013	174821	64.675594	-27.964573	6.80505	97	30		-86	0.99	11
20141013	203640	64.527596	-27.962724	1.61391	54	52		132	0.65	9
20141015	043040	64.603927	-27.941187	9.33904	212	90		-178	1.22	10
20141016	050052	64.530701	-27.943258	9.05175	105	43		-63	1.14	10
20141020	025041	64.577462	-27.998214	4.82839	70	64		-86	0.48	11
