# Supplementary material for: Microseismicity and lithosphere thickness at a nearly-amagmatic oceanic detachment fault system
Source: Nat Commun. 2023 Jan 26;14:430. doi: 10.1038/s41467-023-36169-w (PMC9879945; doi:10.1038/s41467-023-36169-w)
Supplement: Supplementary file 3 — Supplementary Data [file 41467_2023_36169_MOESM3_ESM.zip › SupplementaryData/SMSMO_catalog.txt]

# lon lat depth_bsl(km) depth_bsf(km) time_gmt err_X(km) err_Y(km) err_Z(km） LocalMagnitude rms_NLL(second)
 64.5796510 -27.9582090 12.86  8.12 2014-10-08T12:22:57 0.91 0.35 0.15  0.38 0.03
 64.5786580 -27.9984680  7.27  2.82 2014-10-08T18:33:36 0.91 0.18 0.79  0.44 0.05
 64.6156980 -27.8821680 11.90  7.07 2014-10-13T05:39:26 0.63 0.66 0.66  0.39 0.01
 64.6130090 -27.9587690 13.16  8.51 2014-10-13T06:20:13 0.13 0.49 0.20  0.31 0.03
 64.6013020 -27.9471460 13.36  8.53 2014-10-13T06:30:58 0.17 0.80 0.67  0.26 0.04
 64.6118330 -27.8816350 12.50  7.67 2014-10-14T08:21:46 0.85 0.63 0.49  0.61 0.02
 64.6035600 -27.8942690 13.01  8.03 2014-10-14T11:33:46 0.19 0.25 0.96  1.03 0.03
 64.6329470 -27.8744180 13.87  9.36 2014-10-14T15:09:36 0.56 0.57 0.85  0.57 0.05
 64.5887040 -27.9554140 13.89  9.12 2014-10-14T22:20:10 0.50 0.42 0.90  0.14 0.02
 64.6198610 -27.8780230 11.71  7.07 2014-10-14T22:59:14 0.60 0.56 0.66  0.70 0.02
 64.6019900 -27.9393430 14.49  9.60 2014-10-15T00:09:40 0.74 0.61 0.61  0.06 0.03
 64.6293990 -27.8846330 14.16  9.40 2014-10-15T03:56:20 0.73 0.44 0.21  0.47 0.04
 64.6039270 -27.9411870 14.23  9.34 2014-10-15T04:30:40 0.46 0.81 0.85  1.22 0.04
 64.5662920 -28.0015340  9.86  5.44 2014-10-15T05:41:26 0.52 0.79 0.56  0.36 0.05
 64.6145100 -27.8843830 14.09  9.16 2014-10-15T05:57:21 0.54 0.96 0.65  0.59 0.07
 64.6009890 -27.9438170 14.36  9.49 2014-10-15T09:37:27 0.88 0.29 0.14 -0.25 0.03
 64.5799850 -27.9606730 11.99  7.26 2014-10-15T10:40:19 0.26 0.21 0.07  0.00 0.03
 64.5244140 -27.9503280 13.99  9.14 2014-10-15T12:29:44 0.58 0.36 0.95  0.60 0.04
 64.6034670 -27.9426110 13.83  8.96 2014-10-15T17:17:59 0.55 0.93 0.87  0.64 0.04
 64.5865840 -27.9370540 13.96  9.11 2014-10-15T18:49:15 0.49 0.65 0.41 -0.25 0.03
 64.6070030 -27.9376810 14.42  9.52 2014-10-15T19:22:02 0.11 0.42 0.36  0.28 0.04
 64.6111170 -27.9260230 13.45  8.45 2014-10-15T21:01:26 0.33 0.90 0.63  0.69 0.03
 64.6019820 -27.9470380 14.55  9.73 2014-10-16T01:12:45 0.23 0.18 0.34  0.05 0.02
 64.5307010 -27.9432580 13.88  9.05 2014-10-16T05:00:52 0.52 0.17 0.76  1.14 0.04
 64.5142990 -27.9614200 12.38  7.88 2014-10-16T07:42:13 0.36 0.67 0.49  0.64 0.05
 64.5401900 -27.9654700 13.90  9.35 2014-10-19T22:01:40 0.60 0.72 0.41  0.50 0.05
 64.5774620 -27.9982140  9.28  4.83 2014-10-20T02:50:41 0.16 0.09 0.30  0.48 0.05
 64.5971270 -27.9520830 12.92  8.15 2014-10-20T12:58:53 0.21 0.43 0.20  0.30 0.05
 64.6251670 -27.9162330 13.53  8.49 2014-10-20T17:46:21 0.74 0.86 0.48  1.21 0.02
 64.5396240 -27.9460020 14.86  9.99 2014-10-21T10:20:49 0.99 0.51 0.99  0.87 0.04
 64.6684650 -27.9669070  7.95  3.46 2014-10-02T22:10:50 0.32 0.04 0.68  0.01 0.02
 64.6610560 -27.9570410  9.39  4.96 2014-10-02T23:03:37 0.84 0.33 0.48 -0.05 0.03
 64.6635950 -27.9555680  9.06  4.62 2014-10-02T23:22:13 0.28 0.77 0.50 -0.29 0.01
 64.6612390 -27.9586220  9.13  4.72 2014-10-03T01:45:42 0.81 0.98 0.47  0.76 0.02
 64.6605270 -27.9604430  9.18  4.79 2014-10-03T01:57:46 0.62 0.73 0.84 -0.31 0.02
 64.6632570 -27.9561560  8.82  4.38 2014-10-03T03:59:15 0.26 0.09 0.10 -0.17 0.03
 64.6631920 -27.9587000  8.66  4.27 2014-10-03T04:42:54 0.61 0.22 0.33  0.29 0.03
 64.6546350 -27.9551640 10.69  6.19 2014-10-03T10:10:21 0.32 0.77 0.97  0.60 0.02
 64.6658730 -27.9610960  8.38  3.99 2014-10-03T12:31:33 0.73 0.07 0.22  0.16 0.02
 64.7183630 -27.9284770 18.45 13.80 2014-10-08T00:17:43 0.22 0.75 0.75  1.56 0.04
 64.6832280 -27.9475400  8.42  3.98 2014-10-08T10:15:23 0.85 0.42 0.87  0.54 0.02
 64.6605880 -27.9523860  9.24  4.73 2014-10-09T00:06:47 0.41 0.02 0.45 -0.22 0.02
 64.6736410 -27.9723020 10.10  5.55 2014-10-13T04:30:40 0.27 0.76 0.39 -0.12 0.03
 64.6590050 -27.9943380  6.88  2.79 2014-10-13T04:57:20 0.66 0.40 0.87  0.04 0.03
 64.6755940 -27.9645730 11.34  6.81 2014-10-13T17:48:21 0.34 0.25 0.80  0.99 0.06
 64.6745440 -27.9470700 10.84  6.39 2014-10-14T15:33:06 0.23 0.67 0.92 -0.01 0.02
 64.6589270 -27.9697650  8.62  4.22 2014-10-15T05:46:46 0.97 0.92 0.38 -0.19 0.03
 64.6696530 -27.9565780  8.15  3.75 2014-10-19T22:11:17 0.43 0.62 0.54 -0.48 0.01
 64.6590620 -27.9627120  9.09  4.70 2014-10-19T22:32:54 0.47 0.64 0.18 -0.24 0.02
 64.6711020 -27.9786360  7.04  2.60 2014-10-21T04:54:31 0.92 0.39 0.33  0.97 0.02
 64.6688880 -27.9659750  7.83  3.33 2014-10-21T07:28:32 0.45 0.13 0.50  0.48 0.02
 64.6643270 -27.9573040  9.19  4.78 2014-10-21T11:40:35 0.44 0.53 0.91  0.98 0.03
 64.6756350 -27.9391850 11.59  7.05 2014-10-21T14:58:56 0.86 0.74 0.23 -0.02 0.01
 64.6810870 -27.9556700 10.90  6.43 2014-10-21T18:29:29 0.12 0.22 0.73  1.45 0.04
 64.6738240 -27.9776900  7.74  3.28 2014-10-21T19:55:58 0.24 0.59 0.11  0.48 0.01
 64.4731080 -27.9545570  9.75  5.25 2014-10-14T16:38:57 0.06 0.15 0.19  1.48 0.05
 64.4628870 -27.9533650 13.03  8.53 2014-10-15T20:09:41 0.07 0.16 0.13  1.36 0.06
 64.3418990 -27.9568660  5.00  0.56 2014-10-13T09:38:21 0.03 0.09 0.02  3.19 0.06
 64.3410970 -27.9260500  5.31  1.10 2014-10-14T20:11:55 0.03 0.08 0.02  2.28 0.06
 64.5540570 -27.8820820 11.40  6.44 2014-10-13T04:07:07 0.85 0.60 0.60  1.09 0.04
 64.5499350 -27.8849060 13.00  7.99 2014-10-14T01:28:03 0.78 0.75 0.51  0.98 0.03
 64.5344030 -27.9612590  6.70  2.15 2014-10-03T10:21:54 0.79 0.87 0.18  0.66 0.02
 64.5275960 -27.9627240  6.17  1.61 2014-10-13T20:36:40 0.65 0.88 0.36  0.65 0.03
 64.7270870 -27.9599670  6.79  2.03 2014-10-03T12:12:30 0.03 0.05 0.02  0.88 0.03
 64.7459070 -27.9779700  5.11  0.53 2014-10-08T19:14:15 0.03 0.05 0.01  1.36 0.03
 64.6725140 -28.0231040  8.40  4.66 2014-10-03T02:12:37 0.00 0.00 0.00  0.40 0.03
 64.6518600 -28.0218750 11.66  7.76 2014-10-03T03:26:30 0.00 0.00 0.00  0.44 0.03
