# Supplementary material for: Microseismicity and lithosphere thickness at a nearly-amagmatic oceanic detachment fault system
Source: Nat Commun. 2023 Jan 26;14:430. doi: 10.1038/s41467-023-36169-w (PMC9879945; doi:10.1038/s41467-023-36169-w)
Supplement: Supplementary file 3 — Supplementary Data [file 41467_2023_36169_MOESM3_ESM.zip › SupplementaryData/OBS_station.txt]

# station_name lon lat
>> SMSMO
T1    64.505  -27.947 
I6    64.556  -27.946 
I1    64.606  -27.897 
T5    64.605  -27.924
I2    64.604  -27.948 
T2    64.582  -27.947 
T6    64.606  -27.971 
I3    64.605  -27.995 
T7    64.605  -28.019 
I4    64.605  -28.044 
T8    64.605  -28.070 
I5    64.605  -28.093 
T10   64.606  -28.139 
T3    64.627  -27.947 
I7    64.652  -27.947 
T4    64.704  -27.948 
>> RVSMO
OBS-1 64.4795 -27.8727
OBS-2 64.5269 -27.9645
OBS-3 64.5451 -27.7748
OBS-4 64.6366 -27.9653
OBS-5 64.6871 -27.8889
OBS-6 64.6398 -27.7832
