# Supplementary material for: Microseismicity and lithosphere thickness at a nearly-amagmatic oceanic detachment fault system
Source: Nat Commun. 2023 Jan 26;14:430. doi: 10.1038/s41467-023-36169-w (PMC9879945; doi:10.1038/s41467-023-36169-w)
Supplement: Supplementary file 3 — Supplementary Data [file 41467_2023_36169_MOESM3_ESM.zip › SupplementaryData/RVSMO_catalog.txt]

# lon lat depth_bsl(km) depth_bsf(km) time_gmt err_X(km) err_Y(km) err_Z(km） LocalMagnitude rms_NLL(second)
 64.5001180 -27.9343200 14.52  9.99 2016-12-09T14:54:12 0.93 0.35 0.48  1.35 0.02
 64.6315270 -27.9031560 14.37  9.31 2016-12-10T07:27:05 0.32 0.20 0.50  1.01 0.02
 64.5548540 -27.9208010  9.97  5.06 2016-12-10T10:07:21 0.14 0.84 0.72  0.34 0.01
 64.4955000 -27.9279910 13.72  8.95 2016-12-11T02:24:10 0.90 0.37 0.44  0.90 0.02
 64.6271850 -27.8989910 13.98  8.90 2016-12-11T08:20:28 0.72 0.81 0.08  0.79 0.02
 64.6108440 -27.9085880 15.04 10.04 2016-12-11T09:11:22 0.95 0.72 0.55  1.42 0.08
 64.5219120 -27.9018880 11.95  7.11 2016-12-11T19:54:54 0.98 0.42 0.40  0.65 0.01
 64.5044960 -27.8788550 12.64  7.73 2016-12-11T23:02:07 0.64 0.41 0.31  1.84 0.04
 64.5415930 -27.8812680 14.50  9.61 2016-12-12T11:19:35 0.19 0.02 0.80  1.84 0.02
 64.5479780 -27.9395350 14.83 10.08 2016-12-12T12:47:57 0.57 0.57 0.69  0.68 0.01
 64.5814530 -27.8744530  7.39  2.70 2016-12-12T15:37:20 0.96 0.99 0.59  0.32 0.02
 64.5186730 -27.9520810 14.67  9.80 2016-12-12T15:41:20 0.57 0.01 0.66  0.76 0.02
 64.5133750 -27.9302080 14.15  9.39 2016-12-12T17:04:35 0.61 0.35 0.00  0.77 0.01
 64.4715540 -27.8838240 16.83 11.90 2016-12-13T08:37:09 0.61 0.85 0.76  1.40 0.04
 64.5171060 -27.9378660 13.47  8.78 2016-12-13T09:55:05 0.63 0.26 0.76  0.51 0.02
 64.5563760 -27.9260860 16.62 11.77 2016-12-13T15:23:56 0.84 0.31 0.45  2.28 0.03
 64.6158890 -27.9114240 15.81 10.81 2016-12-13T16:40:42 0.89 0.36 0.96  1.95 0.02
 64.5497760 -27.9363480 13.61  8.86 2016-12-13T19:16:54 0.92 0.09 0.76  0.52 0.02
 64.6086550 -27.9102580 14.97  9.98 2016-12-14T02:34:01 0.31 0.84 0.41  0.79 0.01
 64.5225990 -27.8957130 13.40  8.51 2016-12-14T03:35:37 0.51 0.51 0.62  0.29 0.01
 64.5096110 -27.9277490 14.17  9.41 2016-12-14T04:17:28 0.95 0.28 0.61  0.67 0.02
 64.5273030 -27.9237570 14.67  9.89 2016-12-14T04:50:19 0.69 0.01 0.12  0.69 0.04
 64.5551150 -27.8825360  7.82  2.85 2016-12-14T15:33:04 0.58 0.07 0.54  1.54 0.07
 64.5423220 -27.9477400 15.21 10.42 2016-12-14T17:28:48 0.65 0.06 0.93  0.51 0.01
 64.5752850 -27.8754390  9.59  4.77 2016-12-14T19:16:11 0.25 0.90 0.02  0.00 0.01
 64.5060590 -27.9267560 11.88  7.10 2016-12-14T21:22:35 0.63 0.38 0.48  0.69 0.03
 64.5369100 -27.8731930  5.77  1.05 2016-12-15T00:58:13 0.11 0.07 0.55  2.15 0.02
 64.5606690 -27.9339030 17.58 12.83 2016-12-15T01:09:11 0.84 0.97 0.97  1.83 0.02
 64.5077960 -27.9311770 14.17  9.46 2016-12-15T04:31:40 0.78 0.24 0.46  1.15 0.02
 64.5059900 -27.8716000 12.16  7.36 2016-12-15T06:54:48 0.05 0.62 0.58  2.42 0.03
 64.6113810 -27.9232140 17.12 12.10 2016-12-15T08:22:01 0.46 0.87 0.57  0.47 0.01
 64.4663740 -27.8775490 14.87  9.99 2016-12-15T09:51:50 0.19 0.84 0.62  0.37 0.01
 64.5091310 -27.9309120 14.41  9.69 2016-12-15T10:41:57 0.62 0.25 0.28  0.76 0.03
 64.5554850 -27.9489200 14.84 10.32 2016-12-15T18:33:40 0.81 0.19 0.22  1.31 0.01
 64.6132650 -27.9121680 13.24  8.23 2016-12-15T22:24:20 0.90 0.37 0.28  1.33 0.02
 64.5677210 -27.9418230 14.76 10.01 2016-12-16T01:16:57 0.88 0.92 0.71  1.05 0.01
 64.5215940 -27.9315390 14.08  9.29 2016-12-16T12:17:30 0.21 0.15 0.52  0.63 0.02
 64.5218510 -27.9509520 15.13 10.26 2016-12-16T13:19:58 0.88 0.86 0.08  0.97 0.02
 64.5335080 -27.9226420 13.84  9.03 2016-12-16T21:47:24 0.97 0.93 0.29  0.29 0.01
 64.5590170 -27.8964400  5.47  0.61 2016-12-16T23:36:26 0.84 0.60 0.75  0.22 0.02
 64.5183230 -27.9309750 14.00  9.22 2016-12-17T04:50:59 0.77 0.27 0.14  0.56 0.05
 64.5408810 -27.9492070 14.72  9.90 2016-12-17T11:42:12 0.45 0.75 0.35  0.98 0.02
 64.5413410 -27.8779280  6.19  1.39 2016-12-17T22:47:13 0.06 0.08 0.19  0.56 0.02
 64.5174970 -27.9495440 14.72  9.87 2016-12-18T01:08:24 0.77 0.72 0.78  0.65 0.01
 64.6246660 -27.9080530 15.87 10.86 2016-12-18T02:04:52 0.33 0.97 0.61  0.47 0.01
 64.5454550 -27.9219750 15.90 11.08 2016-12-18T02:56:03 0.47 0.07 0.34  1.32 0.02
 64.5458170 -27.8944320  6.02  1.04 2016-12-18T06:18:29 0.32 0.41 0.87  0.25 0.06
 64.5439700 -27.9133020 13.83  8.90 2016-12-18T09:15:57 0.48 0.01 0.85 -0.02 0.03
 64.5403320 -27.9145370 14.68  9.75 2016-12-18T10:15:02 0.31 0.14 0.96  0.10 0.02
 64.5520020 -27.8907310  7.59  2.58 2016-12-18T11:42:55 0.14 0.53 0.68  0.12 0.04
 64.5107300 -27.9395910 14.93 10.27 2016-12-18T11:55:32 0.70 0.32 0.55  1.18 0.06
 64.5468060 -27.9244470 15.90 11.09 2016-12-18T18:56:42 0.67 0.42 0.30  1.34 0.01
 64.5110230 -27.9320050 17.82 13.08 2016-12-18T22:02:12 0.48 0.56 0.99  1.01 0.01
 64.5456380 -27.8934770  5.24  0.25 2016-12-19T02:29:35 0.10 0.20 0.76 -0.18 0.02
 64.5356690 -27.8736610 13.78  9.03 2016-12-19T03:57:15 0.37 0.17 0.86  0.04 0.03
 64.5493410 -27.9495890 14.80 10.29 2016-12-19T08:15:49 0.60 0.12 0.63  0.24 0.02
 64.5202880 -27.9294010 13.86  9.06 2016-12-19T09:58:21 0.96 0.26 0.78  0.21 0.03
 64.5301960 -27.8851160 12.94  7.92 2016-12-19T23:27:04 0.97 0.86 0.71  1.13 0.02
 64.5376710 -27.9210690 13.81  9.02 2016-12-20T03:31:43 0.21 0.87 0.60  0.64 0.05
 64.5552040 -27.9236430 12.04  7.16 2016-12-20T03:54:11 0.09 0.46 0.81  0.30 0.03
 64.5313640 -27.9300640 14.12  9.34 2016-12-20T09:05:40 0.29 0.33 0.69  0.55 0.01
 64.5599850 -27.8893820  7.43  2.47 2016-12-20T09:45:37 0.86 0.22 0.50  1.13 0.01
 64.5166790 -27.9005800 12.23  7.35 2016-12-20T10:59:04 0.30 0.85 0.07  0.46 0.01
 64.4946250 -27.8759440 12.03  7.20 2016-12-20T12:27:48 0.78 0.60 0.18  0.56 0.01
 64.5366130 -27.9216350 14.50  9.69 2016-12-20T15:38:04 0.79 0.23 0.24  0.70 0.01
 64.4937540 -27.9461690 15.97 11.45 2016-12-20T20:54:07 0.83 0.77 0.93  1.74 0.06
 64.5604210 -27.9329790 14.64  9.90 2016-12-21T03:17:24 0.93 0.10 0.87  0.62 0.05
 64.5521160 -27.9190690 13.43  8.49 2016-12-21T14:00:26 0.53 0.28 0.71  0.38 0.02
 64.5033730 -27.9378600 14.98 10.44 2016-12-21T18:56:33 0.76 0.71 0.24  0.90 0.02
 64.5465620 -27.9586570 14.39  9.84 2016-12-21T21:05:30 0.90 0.78 0.84  0.88 0.03
 64.5369870 -27.8744790 12.50  7.78 2016-12-21T21:59:25 0.91 0.05 0.45  1.05 0.04
 64.5728520 -27.9181780  9.29  4.41 2016-12-21T23:32:42 0.22 0.72 0.37  0.48 0.01
 64.5253090 -27.8839270 12.54  7.51 2016-12-22T01:48:50 0.03 0.99 0.11  0.29 0.01
 64.5410640 -27.8795190  6.49  1.63 2016-12-22T01:56:12 0.00 0.08 0.10  0.58 0.03
 64.5524660 -27.9160600 12.67  7.74 2016-12-22T02:01:47 0.49 0.80 0.78  0.40 0.06
 64.4748490 -27.9336340 13.92  9.27 2016-12-22T02:02:51 0.85 0.31 0.75  1.97 0.06
 64.5537390 -27.8809290  6.90  1.97 2016-12-22T04:34:32 0.02 0.03 0.25  1.62 0.04
 64.5241130 -27.8867090 12.07  7.08 2016-12-22T06:24:40 0.36 0.08 0.45  0.17 0.03
 64.5421260 -27.8789960  6.39  1.54 2016-12-22T06:52:39 0.01 0.09 0.95  1.66 0.02
 64.5224810 -27.8857320 13.04  8.04 2016-12-22T07:04:39 0.24 0.05 0.96  0.53 0.02
 64.5223670 -27.8858380 12.40  7.40 2016-12-22T07:43:36 0.10 0.00 0.55  0.55 0.04
 64.5415810 -27.8791020  6.49  1.64 2016-12-22T08:21:32 0.90 0.03 0.43  0.00 0.01
 64.5272460 -27.8852880 12.85  7.81 2016-12-22T08:39:50 0.95 0.89 0.73  0.20 0.02
 64.5373170 -27.8745120 12.49  7.78 2016-12-22T08:49:53 0.95 0.07 0.50  0.91 0.04
 64.5456910 -27.8797020  6.68  1.81 2016-12-22T10:00:01 0.00 0.09 0.21  0.15 0.01
 64.5165080 -27.8874800 13.38  8.43 2016-12-22T10:23:11 0.39 0.03 0.73  0.77 0.01
 64.5468590 -27.8781270  6.12  1.29 2016-12-22T10:32:40 0.98 0.03 0.31  0.62 0.02
 64.5312830 -27.9352800 15.90 11.10 2016-12-22T11:56:43 0.29 0.51 0.03  1.30 0.03
 64.4932500 -27.8883570 13.06  8.11 2016-12-22T12:07:03 0.74 0.56 0.24  0.73 0.02
 64.5150390 -27.8872110 13.15  8.20 2016-12-22T13:12:58 0.91 0.19 0.81  1.24 0.04
 64.5133590 -27.9286890 14.18  9.41 2016-12-22T13:52:22 0.87 0.20 0.38  0.72 0.02
 64.5404460 -27.8788020  6.62  1.80 2016-12-22T14:22:12 0.98 0.08 0.95  1.56 0.02
 64.5196900 -27.8889750 12.75  7.78 2016-12-22T15:12:16 0.39 0.04 0.13  0.22 0.01
 64.4788050 -27.8724670 14.79  9.99 2016-12-22T15:35:20 0.08 0.50 0.92  0.52 0.02
 64.5424520 -27.8791280  6.44  1.59 2016-12-22T15:51:44 0.99 0.08 0.03  1.52 0.02
 64.5732420 -27.8917990  6.38  1.42 2016-12-22T17:35:34 0.37 0.72 0.32  0.14 0.01
 64.5460860 -27.8795020  6.37  1.51 2016-12-22T18:44:19 0.00 0.08 0.07  0.59 0.02
 64.5441200 -27.8799720  6.88  2.03 2016-12-22T19:19:55 0.06 0.11 0.16  1.42 0.01
 64.4851030 -27.8747070 13.19  8.34 2016-12-22T21:55:53 0.42 0.56 0.67  0.88 0.04
 64.5360510 -27.8754820 13.41  8.66 2016-12-22T21:59:30 0.14 0.27 0.27  1.86 0.05
 64.5360390 -27.8754640 13.33  8.58 2016-12-22T22:03:31 0.14 0.19 0.00  1.26 0.04
 64.5185260 -27.9264300 17.71 12.91 2016-12-22T22:31:09 0.49 0.58 0.38  2.25 0.02
 64.5220700 -27.9255780 17.13 12.36 2016-12-22T22:32:12 0.04 0.22 0.77  1.89 0.04
 64.5565550 -27.9543900 14.68 10.19 2016-12-22T23:11:04 0.89 0.78 0.32  0.61 0.02
 64.5141150 -27.8870400 13.37  8.40 2016-12-23T01:22:34 0.82 0.62 0.90  1.24 0.02
 64.5386720 -27.8797400 13.97  9.10 2016-12-23T02:04:14 0.26 0.04 0.11  0.94 0.02
 64.5968830 -27.9169230  8.77  3.80 2016-12-23T02:40:10 0.48 0.77 0.21  1.83 0.02
 64.5302940 -27.8839840 13.14  8.12 2016-12-23T03:54:45 0.12 0.88 0.75  1.25 0.05
 64.5023930 -27.8852270 13.47  8.51 2016-12-23T04:14:18 0.32 0.42 0.87  1.03 0.05
 64.5120040 -27.9398800 14.57  9.91 2016-12-23T04:28:05 0.51 0.29 0.75  1.59 0.05
 64.5114220 -27.8742370 11.75  6.91 2016-12-23T04:40:20 0.88 0.55 0.81  1.28 0.02
 64.4665650 -27.8781580 14.55  9.66 2016-12-23T05:22:58 0.43 0.86 0.02  0.33 0.02
 64.5287640 -27.8840350 12.52  7.50 2016-12-23T06:04:07 0.06 0.93 0.56  0.48 0.01
 64.5129110 -27.8733950 11.56  6.75 2016-12-23T06:20:41 0.90 0.58 0.03  0.50 0.02
 64.5528970 -27.8795670 14.98 10.10 2016-12-23T07:36:50 0.75 0.14 0.25  1.46 0.04
 64.5042850 -27.9420130 14.55  9.90 2016-12-23T07:40:05 0.93 0.39 0.93  0.38 0.02
 64.5404260 -27.8800210  6.48  1.60 2016-12-23T07:57:02 0.95 0.06 0.06  1.71 0.02
 64.5465490 -27.8937400  6.43  1.44 2016-12-23T08:13:36 0.52 0.43 0.97  0.13 0.02
 64.5414390 -27.9240150 13.96  9.15 2016-12-23T10:53:37 0.01 0.32 0.66  0.50 0.01
 64.5428260 -27.8810240  6.59  1.70 2016-12-23T11:23:59 0.01 0.06 0.55  0.44 0.02
 64.5124150 -27.8736510 11.17  6.34 2016-12-23T11:57:19 0.96 0.65 0.45  0.82 0.03
 64.4790320 -27.8874100 14.19  9.21 2016-12-23T12:19:33 0.37 0.23 0.68  1.15 0.03
 64.5392740 -27.8736800 13.59  8.88 2016-12-23T12:20:54 0.22 0.26 0.19  0.64 0.05
 64.5387490 -27.8719300 13.53  8.89 2016-12-23T12:44:36 0.81 0.17 0.42  0.22 0.02
 64.5501180 -27.8749860  8.26  3.56 2016-12-23T13:12:57 0.34 0.19 0.84  0.03 0.05
 64.4671350 -27.8782760 14.74  9.84 2016-12-23T13:21:22 0.88 0.76 0.13  0.55 0.02
 64.4866620 -27.8749610 12.54  7.72 2016-12-23T13:29:14 0.50 0.55 0.45  1.16 0.04
 64.5499020 -27.9306540 14.19  9.45 2016-12-23T13:34:28 0.77 0.93 0.80  0.48 0.03
 64.5018110 -27.9222110 13.38  8.67 2016-12-23T14:16:52 0.89 0.93 0.55  0.50 0.02
 64.4972010 -27.9852170 15.91 11.48 2016-12-23T15:06:54 0.23 0.35 0.85  0.75 0.03
 64.5460940 -27.8775960 15.09 10.25 2016-12-23T15:14:35 0.59 0.19 0.76  0.65 0.03
 64.5489790 -27.9208840 14.64  9.74 2016-12-23T15:48:53 0.36 0.78 0.85  2.89 0.06
 64.5190880 -27.9377240 15.56 10.86 2016-12-23T17:46:04 0.35 0.47 0.51  0.63 0.02
 64.5081540 -27.8836320 13.90  8.93 2016-12-23T18:30:24 0.96 0.70 0.03  1.11 0.04
 64.5539020 -27.9517560 14.90 10.43 2016-12-23T19:25:37 0.75 0.43 0.52  0.46 0.02
 64.5681070 -27.9516340 15.06 10.39 2016-12-23T23:13:39 0.83 0.75 0.84  1.24 0.02
 64.5165650 -27.9488670 15.05 10.21 2016-12-23T23:25:59 0.84 0.71 0.35  0.24 0.02
 64.5160070 -27.9294210 14.04  9.28 2016-12-23T23:31:46 0.19 0.22 0.57  0.34 0.02
 64.4843340 -27.8901730 14.29  9.38 2016-12-23T23:56:49 0.29 0.13 0.29  0.42 0.01
 64.5270140 -27.9306270 16.45 11.67 2016-12-24T02:57:55 0.04 0.40 0.85  0.90 0.05
 64.5605550 -27.8752640  8.48  3.67 2016-12-24T03:17:42 0.54 0.33 0.84  0.17 0.02
 64.4949420 -27.8846480 12.98  8.05 2016-12-24T04:25:24 0.24 0.46 0.90  1.63 0.03
 64.5508910 -27.9298480 13.62  8.89 2016-12-24T04:52:37 0.86 0.74 0.00  0.79 0.01
 64.5519940 -27.9300700 13.85  9.13 2016-12-24T04:53:46 0.69 0.85 0.91  0.68 0.01
 64.5484740 -27.9002810  7.26  2.35 2016-12-24T05:06:23 0.14 0.61 0.35 -0.00 0.03
 64.4735510 -27.8873430 13.81  8.83 2016-12-24T05:40:31 0.27 0.73 0.73  0.90 0.02
 64.5384440 -27.8733990 13.33  8.62 2016-12-24T06:30:03 0.61 0.58 0.17  0.93 0.04
 64.5394290 -27.8729860 12.79  8.12 2016-12-24T11:44:10 0.35 0.34 0.47  0.37 0.01
 64.5464970 -27.8780330  6.80  1.96 2016-12-24T12:10:43 0.20 0.10 0.89  1.51 0.02
 64.5585290 -27.8953330 13.96  9.06 2016-12-24T15:16:09 0.01 0.79 0.24  0.38 0.03
 64.5546220 -27.8839840 12.09  7.09 2016-12-24T17:29:21 0.84 0.93 0.41  1.23 0.03
 64.5436730 -27.8803610  7.16  2.30 2016-12-24T18:30:19 0.18 0.14 0.64  1.21 0.03
 64.5450240 -27.8782210  7.22  2.40 2016-12-25T03:36:19 0.67 0.08 0.81 -0.05 0.06
 64.5200850 -27.9337400 14.49  9.73 2016-12-25T09:59:44 0.40 0.21 0.29  1.91 0.05
 64.5040080 -27.9257410 13.19  8.42 2016-12-25T10:05:00 0.80 0.24 0.49  0.90 0.02
 64.4679890 -27.8818520 14.78  9.86 2016-12-25T10:26:09 0.52 0.09 0.27  1.23 0.02
 64.5197430 -27.9434790 14.39  9.58 2016-12-25T12:30:20 0.47 0.60 0.70  0.87 0.02
 64.5253620 -27.8890580 12.99  8.00 2016-12-25T14:37:09 0.96 0.14 0.21  0.64 0.04
 64.5644780 -27.9008180  6.03  1.13 2016-12-25T14:40:20 0.95 0.71 0.24  0.42 0.03
 64.5430340 -27.8831030 14.40  9.44 2016-12-25T15:00:05 0.54 0.96 0.39  1.28 0.04
 64.5101160 -27.9333230 13.66  8.96 2016-12-25T16:27:24 0.64 0.20 0.38  0.26 0.02
 64.5033730 -27.8879680 12.96  8.01 2016-12-25T17:39:50 0.30 0.41 0.14  0.86 0.02
 64.5118160 -27.9282410 13.75  8.98 2016-12-26T01:42:17 0.71 0.19 0.21  0.34 0.02
 64.5739260 -27.8732140  7.36  2.62 2016-12-26T01:46:25 0.17 0.52 0.53  0.68 0.05
 64.5419840 -27.8792560  6.25  1.39 2016-12-26T01:48:29 0.09 0.09 0.07  1.22 0.02
 64.5357790 -27.8814940 14.30  9.39 2016-12-26T03:18:15 0.46 0.02 0.10  0.41 0.02
 64.5386470 -27.9114580 14.16  9.26 2016-12-26T04:08:04 0.42 0.04 0.85  0.59 0.01
 64.5730710 -27.9520160 15.61 10.83 2016-12-26T04:55:25 0.10 0.03 0.27  0.77 0.01
 64.5283200 -27.9262110 14.36  9.64 2016-12-26T05:09:35 0.24 0.71 0.89  0.38 0.02
 64.5555580 -27.8749670  9.09  4.38 2016-12-26T11:19:37 0.16 0.85 0.15  0.38 0.01
 64.4970500 -27.8845520 15.12 10.18 2016-12-26T11:53:34 0.61 0.09 0.90  0.70 0.06
 64.5770140 -27.8904870  5.42  0.41 2016-12-26T12:26:40 0.40 0.74 0.46  0.06 0.01
 64.5227210 -27.8880760 12.54  7.55 2016-12-26T13:04:29 0.03 0.00 0.81  0.24 0.02
 64.5298910 -27.9279150 11.74  7.02 2016-12-26T13:50:20 0.15 0.58 0.50  0.51 0.03
 64.4918130 -27.8845280 12.65  7.69 2016-12-26T15:42:32 0.75 0.62 0.20  1.80 0.04
 64.5643550 -27.8922510  7.59  2.70 2016-12-26T17:22:01 0.24 0.67 0.39  0.86 0.03
 64.6110390 -27.9037840 13.63  8.65 2016-12-26T17:44:31 0.43 0.06 0.82  0.99 0.01
 64.4881390 -27.8848060 13.92  8.95 2016-12-27T01:28:40 0.89 0.54 0.40  1.30 0.01
 64.4060990 -27.8972010 16.02 11.41 2016-12-10T11:47:33 0.44 0.54 0.85  1.16 0.02
 64.3269490 -27.8680110 17.72 12.69 2016-12-11T08:58:04 0.80 0.48 0.02  2.73 0.07
 64.3319700 -27.8681660 17.96 12.96 2016-12-11T11:56:19 0.28 0.30 0.38  1.59 0.04
 64.3316490 -27.8662480 17.58 12.61 2016-12-11T13:10:59 0.13 0.84 0.49  1.42 0.06
 64.3780230 -27.8760070 13.77  8.98 2016-12-12T22:00:46 0.31 0.83 0.66  1.22 0.03
 64.3871910 -27.8792540 16.56 11.63 2016-12-14T01:34:28 0.05 0.35 0.20  2.52 0.06
 64.3837970 -27.8830650 15.66 10.78 2016-12-14T05:17:18 0.29 0.50 0.11  1.52 0.06
 64.3223430 -27.8636560 17.02 12.06 2016-12-14T13:44:15 0.00 0.55 0.52  1.69 0.05
 64.3875040 -27.8811040 16.01 11.10 2016-12-15T00:21:27 0.70 0.13 0.02  1.91 0.07
 64.3981810 -27.8818400 16.50 11.71 2016-12-15T07:12:35 0.30 0.33 0.55  0.92 0.01
 64.3823770 -27.8783870 16.98 12.10 2016-12-15T08:55:22 0.45 0.56 0.76  0.87 0.02
 64.3920650 -27.8752560 13.31  8.35 2016-12-15T12:29:50 0.46 0.03 0.65  0.69 0.04
 64.3303220 -27.8669580 18.18 13.16 2016-12-17T19:53:56 0.53 0.89 0.94  1.91 0.05
 64.3853070 -27.8786640 16.66 11.73 2016-12-18T10:55:57 0.08 0.29 0.12  1.17 0.04
 64.3258460 -27.8581930 17.50 12.52 2016-12-18T23:29:36 0.32 0.13 0.21  1.24 0.03
 64.3473880 -27.8726970 15.53 10.50 2016-12-19T09:09:32 0.91 0.60 0.86  1.71 0.07
 64.3911540 -27.8784160 16.52 11.60 2016-12-19T12:00:12 0.78 0.95 0.99  1.23 0.01
 64.3910850 -27.8847390 16.78 11.93 2016-12-19T12:46:16 0.08 0.54 0.22  0.99 0.04
 64.3897300 -27.8789790 16.60 11.69 2016-12-21T01:07:03 0.82 0.07 0.10  1.46 0.02
 64.3918250 -27.8826820 16.77 11.91 2016-12-21T02:21:21 0.06 0.69 0.48  1.31 0.07
 64.3994380 -27.8790870 15.83 10.97 2016-12-21T17:06:34 0.12 0.69 0.34  1.38 0.07
 64.3494710 -27.8801030 17.23 12.27 2016-12-21T23:36:45 0.51 0.90 0.41  1.07 0.01
 64.4028240 -27.8815670 15.95 11.18 2016-12-22T05:15:30 0.38 0.51 0.70  1.07 0.04
 64.3531530 -27.8608810 15.94 11.34 2016-12-22T18:16:40 0.28 0.49 0.52  1.01 0.02
 64.3939370 -27.8829160 16.57 11.74 2016-12-23T10:56:32 0.18 0.29 0.57  2.31 0.06
 64.3610680 -27.8624040 15.78 11.22 2016-12-23T15:42:55 0.05 0.07 0.06  1.16 0.03
 64.3769450 -27.8925900 18.33 13.45 2016-12-23T17:33:07 0.99 0.53 0.00  1.35 0.05
 64.4065710 -27.8802040 15.07 10.24 2016-12-24T10:13:26 0.31 0.55 0.46  0.68 0.02
 64.3941280 -27.8704710 14.99 10.02 2016-12-24T13:20:02 0.52 0.05 0.15  0.59 0.03
 64.3884970 -27.8794310 16.45 11.53 2016-12-25T03:10:57 0.01 0.44 0.21  1.09 0.02
 64.3867110 -27.8777120 16.51 11.55 2016-12-25T11:37:00 0.23 0.54 0.45  0.72 0.05
 64.3971720 -27.8808880 15.37 10.56 2016-12-25T16:52:45 0.46 0.34 0.87  0.73 0.03
 64.3400150 -27.8657100 18.50 13.54 2016-12-25T18:50:19 0.13 0.96 0.76  0.94 0.04
 64.3295860 -27.8671570 17.76 12.75 2016-12-26T17:17:15 0.59 0.42 0.99  1.79 0.06
 64.3838910 -27.8921870 19.68 14.82 2016-12-27T17:07:22 0.50 0.13 0.48  1.50 0.02
 64.7097820 -27.9555660 11.50  6.78 2016-12-20T14:05:40 0.34 0.00 0.97  1.07 0.01
 64.7054400 -27.9544960 11.90  7.18 2016-12-20T14:33:15 0.39 0.73 0.77  1.19 0.02
 64.7011600 -27.9478150  9.21  4.66 2016-12-23T06:31:10 0.63 0.01 0.04  1.64 0.05
 64.7353230 -27.9645490  7.30  2.60 2016-12-23T15:00:33 0.69 0.28 0.23  0.91 0.01
 64.6901770 -27.9490230  8.20  3.70 2016-12-23T15:47:41 0.96 0.68 0.47  1.84 0.06
 64.7203490 -27.9483500 10.85  6.11 2016-12-26T20:03:23 0.78 0.36 0.39  1.33 0.02
 64.6817950 -27.9190940 14.88 10.11 2016-12-18T12:23:01 0.33 0.68 0.09  2.59 0.01
 64.6765260 -27.9186910 13.62  8.82 2016-12-20T00:33:10 0.13 0.46 0.00  0.81 0.02
 64.6929360 -27.9212420 15.54 10.72 2016-12-21T01:40:53 0.20 0.10 0.27  1.57 0.02
 64.6965780 -27.9259990 16.33 11.56 2016-12-21T15:09:06 0.39 0.33 0.79  0.90 0.01
 64.7650350 -27.9244910 18.28 13.74 2016-12-22T04:47:51 0.56 0.18 0.78  2.44 0.06
 64.7627320 -27.9258180 16.78 12.24 2016-12-23T00:05:17 0.44 0.09 0.06  2.05 0.05
 64.6258710 -27.9097860  5.93  0.92 2016-12-23T04:19:51 0.22 0.41 0.00 -0.25 0.02
 64.5875200 -27.9260720  5.04  0.13 2016-12-23T08:49:57 0.57 0.20 0.05 -0.11 0.01
 64.6443030 -27.9057250  5.47  0.46 2016-12-23T13:22:42 0.81 0.99 0.07 -0.02 0.02
 64.5890710 -27.9371260  7.43  2.59 2016-12-25T02:25:52 0.82 0.28 0.34  0.13 0.02
 64.5829750 -27.9398130  5.21  0.37 2016-12-26T11:07:03 0.38 0.27 0.85 -0.18 0.03
 64.7301840 -27.8698990 11.61  6.86 2016-12-12T17:52:28 0.21 0.30 0.55  0.86 0.02
 64.7451660 -27.8829510 13.20  8.51 2016-12-22T21:57:38 0.71 0.05 0.47  1.35 0.06
 64.7287480 -27.8826270 11.21  6.52 2016-12-23T18:49:14 0.32 0.30 0.82  1.10 0.04
 64.6963220 -27.8843710 11.46  6.58 2016-12-25T21:05:23 0.21 0.29 0.36  0.84 0.01
 64.8075280 -27.9070960  5.19  0.81 2016-12-20T20:27:15 0.62 0.48 0.42  1.12 0.01
 64.7763350 -27.8938560  5.67  1.17 2016-12-24T04:13:27 0.64 0.19 0.46  1.09 0.05
 64.6294680 -27.9912980 18.25 13.82 2016-12-14T04:13:14 0.30 0.86 0.90  1.99 0.03
 64.6498370 -27.9727640 18.26 13.89 2016-12-24T11:36:39 0.20 0.88 0.89  1.66 0.01
 64.7369750 -27.7968950  8.59  4.88 2016-12-15T10:17:27 0.31 0.28 0.24  0.46 0.02
 64.7639690 -27.8101180  7.60  4.08 2016-12-23T01:30:33 0.27 0.31 0.26  1.63 0.03
 64.6253010 -27.9654050 13.78  9.32 2016-12-14T05:12:26 0.82 0.38 0.22  0.48 0.01
 64.6168380 -27.9665710 14.62 10.11 2016-12-17T19:11:29 0.76 0.44 0.10  0.48 0.02
