# Supplementary material for: Microseismicity and lithosphere thickness at a nearly-amagmatic oceanic detachment fault system
Source: Nat Commun. 2023 Jan 26;14:430. doi: 10.1038/s41467-023-36169-w (PMC9879945; doi:10.1038/s41467-023-36169-w)
Supplement: Supplementary file 3 — Supplementary Data [file 41467_2023_36169_MOESM3_ESM.zip › SupplementaryData/Swarm_Dec22_23_2016.txt]

#lon lat depth_bsl(km) time_gmt err_X(km) err_Y(km) err_Z(km） LocalMagnitude
>> deep-west
64.525309 -27.883927 12.543 2016-12-22T01:48:50 0.03 0.99 0.11 0.29 
64.524113 -27.886709 12.071 2016-12-22T06:24:40 0.36 0.08 0.45 0.17 
64.522481 -27.885732 13.043 2016-12-22T07:04:39 0.24 0.05 0.96 0.53 
64.522367 -27.885838 12.401 2016-12-22T07:43:36 0.1 0 0.55 0.55 
64.527246 -27.885288 12.846 2016-12-22T08:39:50 0.95 0.89 0.73 0.2 
64.516508 -27.88748 13.378 2016-12-22T10:23:11 0.39 0.03 0.73 0.77 
64.515039 -27.887211 13.15 2016-12-22T13:12:58 0.91 0.19 0.81 1.24 
64.51969 -27.888975 12.748 2016-12-22T15:12:16 0.39 0.04 0.13 0.22 
64.514115 -27.88704 13.367 2016-12-23T01:22:34 0.82 0.62 0.9 1.24 
64.530294 -27.883984 13.141 2016-12-23T03:54:45 0.12 0.88 0.75 1.25 
64.511422 -27.874237 11.748 2016-12-23T04:40:20 0.88 0.55 0.81 1.28 
64.528764 -27.884035 12.52 2016-12-23T06:04:07 0.06 0.93 0.56 0.48 
64.512911 -27.873395 11.562 2016-12-23T06:20:41 0.9 0.58 0.03 0.5 
64.512415 -27.873651 11.168 2016-12-23T11:57:19 0.96 0.65 0.45 0.82 
>> deep-east
64.537317 -27.874512 12.492 2016-12-22T08:49:53 0.95 0.07 0.5 0.91 
64.536051 -27.875482 13.409 2016-12-22T21:59:30 0.14 0.27 0.27 1.86 
64.536039 -27.875464 13.332 2016-12-22T22:03:31 0.14 0.19 0 1.26 
64.538672 -27.87974 13.97 2016-12-23T02:04:14 0.26 0.04 0.11 0.94 
64.552897 -27.879567 14.983 2016-12-23T07:36:50 0.75 0.14 0.25 1.46 
64.539274 -27.87368 13.59 2016-12-23T12:20:54 0.22 0.26 0.19 0.64 
64.538749 -27.87193 13.529 2016-12-23T12:44:36 0.81 0.17 0.42 0.22 
64.546094 -27.877596 15.09 2016-12-23T15:14:35 0.59 0.19 0.76 0.65 
>> shallow
64.541064 -27.879519 6.488 2016-12-22T01:56:12 0 0.08 0.1 0.58 
64.553739 -27.880929 6.899 2016-12-22T04:34:32 0.02 0.03 0.25 1.62
64.542126 -27.878996 6.392 2016-12-22T06:52:39 0.01 0.09 0.95 1.66 
64.541581 -27.879102 6.491 2016-12-22T08:21:32 0.9 0.03 0.43 0 
64.545691 -27.879702 6.679 2016-12-22T10:00:01 0 0.09 0.21 0.15 
64.546859 -27.878127 6.123 2016-12-22T10:32:40 0.98 0.03 0.31 0.62 
64.540446 -27.878802 6.616 2016-12-22T14:22:12 0.98 0.08 0.95 1.56 
64.542452 -27.879128 6.44 2016-12-22T15:51:44 0.99 0.08 0.03 1.52 
64.546086 -27.879502 6.373 2016-12-22T18:44:19 0 0.08 0.07 0.59 
64.54412 -27.879972 6.885 2016-12-22T19:19:55 0.06 0.11 0.16 1.42 
64.540426 -27.880021 6.476 2016-12-23T07:57:02 0.95 0.06 0.06 1.71 
64.542826 -27.881024 6.587 2016-12-23T11:23:59 0.01 0.06 0.55 0.44 
